# Supplementary material for: Prospects for the Use of Metal-Based Nanoparticles as Adjuvants for Local Cancer Immunotherapy
Source: Pharmaceutics. 2023 Apr 27;15(5):1346. doi: 10.3390/pharmaceutics15051346 (PMC10222518; doi:10.3390/pharmaceutics15051346)
Supplement: Supplementary file 1 [file pharmaceutics-15-01346-s001.zip]

Archive with 2 entries (2 files):
- Clinical Trials Table S1.xlsx
- Supplementary Table S2_Revised.pdf
